# Supplementary material for: A Novel Genetic Screen Implicates Elm1 in the Inactivation of the Yeast Transcription Factor SBF
Source: PLoS One. 2008 Jan 30;3(1):e1500. doi: 10.1371/journal.pone.0001500 (PMC2198942; doi:10.1371/journal.pone.0001500)
Supplement: Table S1 — Candidate Genes Selected for the GePPI Screen. (0.03 MB XLS) [file pone.0001500.s004.xls]

## Sheet: Sheet1
Supplementary Table 1: Candidate Genes Selected for the GePPI Screen.
ORF	Gene	Peak expression (min) *	Phase of peak expression †	SGD description‡
YKL116C	PRR1	2	M/G1	Protein kinase with a possible role in MAP kinase signaling in the pheromone response pathway.
YNL339C	YRF1-6	11	M/G1	Helicase encoded by the Y' element of subtelomeric regions, highly expressed in the mutants lacking the telomerase component TLC1.
YER111C	SWI4	12	M/G1	Involved in cell cycle dependent gene expression; transcription factor.
YPL267W	ACM1	16	G1	Protein of unknown function.
YGR221C	TOS2	17	G1	Protein involved in localization of Cdc24p to the site of bud growth; may act as a membrane anchor; localizes to the bud neck and bud tip.
YPR174C	YPR174C	17	G1	Protein of unknown function; green fluorescent protein (GFP)-fusion protein localizes to the nuclear periphery.
YML027W	YOX1	20	G1	Homeodomain-containing transcriptional repressor, binds to Mcm1p and to early cell cycle boxes (ECBs) in the promoters of cell cycle-regulated genes expressed in M/G1 phase; expression is cell cycle-regulated.
YIL140W	AXL2	23	G1	Integral plasma membrane protein required for axial budding in haploid cells, localizes to the incipient bud site and bud neck; glycosylated by Pmt4p.
YDR501W	PLM2	25	G1	Protein required for partitioning of the 2-micron plasmid.
YOR195W	SLK19	32	G1	Kinetochore-associated protein required for normal segregation of chromosomes in meiosis and mitosis; component of the FEAR regulatory network, which promotes Cdc14p release from the nucleolus during anaphase.
YGR014W	MSB2	32	G1	Mucin family member at the head of the Cdc42p- and MAP kinase-dependent filamentous growth signaling pathway; also functions as an osmosensor in parallel to the Sho1p-mediated pathway.
YLR182W	SWI6	42	N/A	Transcription cofactor, forms complexes with DNA-binding proteins Swi4p and Mbp1p to regulate transcription at the G1/S transition; involved in meiotic gene expression; localization regulated by phosphorylation.
YJL092W	HPR5	43	S	DNA helicase and DNA-dependent ATPase involved in DNA repair, required for proper timing of commitment to meiotic recombination and the transition from Meiosis I to Meiosis II.
YGL216W	KIP3	46	G2	Kinesin-related motor protein involved in mitotic spindle positioning.
YKL048C	ELM1	47	G2	Serine/threonine protein kinase that regulates cellular morphogenesis, septin behavior, and cytokinesis; required for the regulation of other kinases; forms part of the bud neck ring.
YER032W	FIR1	50	G2	Protein involved in 3' mRNA processing, interacts with Ref2p.
YDL056W	MBP1	59	N/A	Transcription factor involved in regulation of cell cycle progression from G1 to S phase, forms a complex with Swi6p that binds to MluI cell cycle box regulatory element in promoters of DNA synthesis genes.
YML034W	SRC1	64	M	Protein with a putative role in sister chromatid segregation, potentially phosphorylated by Cdc28p; green fluorescent protein (GFP)-fusion protein localizes to the nuclear periphery.
YGR035C	YGR035C	65	M	Protein of unknown function, potential Cdc28p substrate; transcription is activated by paralogous transcription factors Yrm1p and Yrr1p along with genes involved in multidrug resistance.
YEL065W	SIT1	66	M	Ferrioxamine B transporter, member of the ARN family of transporters that specifically recognize siderophore-iron chelates; transcription is induced during iron deprivation and diauxic shift.
YPR119W	CLB2	67	M	Involved in mitotic induction; G(sub)2-specific B-type cyclin.
YOR315W	SFG1	70	M	Protein of unknown function, found in the cytoplasm and the nucleus.
YBR138C	YBR138C	73	M	Cytoplasmic protein of unknown function.
YNL058C	YNL058C	76	M	Protein of unknown function, localizes to the vacuole.
YKL043W	PHD1	79	M	Transcriptional activator that enhances pseudohyphal growth; regulates expression of FLO11, an adhesin required for pseudohyphal filament formation; similar to StuA, an A. nidulans developmental regulator; potential Cdc28p substrate
YAL040C	CLN3	83	M	role in cell cycle START; involved in G(sub)1 size control; G(sub)1 cyclin.
YJL157C	FAR1	89	M	Cyclin-dependent kinase inhibitor that mediates cell cycle arrest in response to pheromone; also forms a complex with Cdc24p, Ste4p, and Ste18p that may specify the direction of polarized growth during mating.
YOR066W	YOR066W	94	M/G1	Protein of unknown function.
YKL185W	ASH1	98	M/G1	Zinc-finger inhibitor of HO transcription; mRNA is localized and translated in the distal tip of anaphase cells, resulting in accumulation of Ash1p in daughter cell nuclei and inhibition of HO expression.
YCL027W	FUS1	99	M/G1	Membrane protein localized to the shmoo tip, required for cell fusion; expression regulated by mating pheromone; proposed to coordinate signaling, fusion, and polarization events required for fusion.
* de Lichtenberg U, Jensen LJ, Brunak S, Bork P (2005) Dynamic complex formation during the yeast cell cycle. Science 307: 724-7.
† Spellman PT, Sherlock G, Zhang MQ, Iyer VR, Anders K, et al. (1998) Comprehensive identification of cell cycle-regulated genes of the yeast Saccharomyces
cerevisiae by microarray hybridization. Mol Biol Cell 9, 3273-97.
‡ SGD: www.yeastgenome.org
